# Supplementary material for: Post-transcatheter aortic valve implantation isolated PR prolongation: incidence and clinical significance
Source: Europace. 2024 Jan 16;26(1):euae011. doi: 10.1093/europace/euae011 (PMC10808043; doi:10.1093/europace/euae011)
Supplement: euae011_Supplementary_Data [file euae011_supplementary_data.zip]

Archive with 2 entries (2 files):
- Sup Figures pr prolongation revision.pptx
- Supplemental Tables PR prolongation revision.docx
